# Supplementary material for: Sylvatic Mosquito Viromes in the Cerrado Biome of Minas Gerais, Brazil: Discovery of New Viruses and Implications for Arbovirus Transmission
Source: Viruses. 2024 Aug 9;16(8):1276. doi: 10.3390/v16081276 (PMC11359572; doi:10.3390/v16081276)
Supplement: Supplementary file 1 [file viruses-16-01276-s001.zip › Table S1.xlsx]

## Sheet: Sheet1
Supplementary Table S1. Summary of metadata for mosquito collections, including land use types, collection methods, and collection dates. Methods are summarized for each sample used in pool sequencing.
Species per pool (total number)	Original codes	Nº of insects	Sex	Collection method	Level	Municipality	Locality	Land Use and cover	Phitopsiognomy	Landownership situation	Geolocation	Collection date	Season
Psorophora albipes (21)	x-363	10	M	A.H.P*	Ground	Brasilia de Minas	Sucuriu Farm	Semicidual forest	Dry forest	Private property	16°21'03.4"S 44°20'26.5"W	2021-10-23	Dry
	x-371	11	F	A.H.P	Ground	Brasilia de Minas	Sucuriu Farm	Semicidual forest	Dry forest	Private property	16°21'03.4"S 44°20'26.5"W	2021-10-23	Dry
Sabethes albiprivus (197)	x-299	5	F	A.H.P	Ground	Icaraí de Minas	São Judas Farm	Semicidual forest	Riparian forest	PPA**	16°13'01.6"S 44°47'03.6"W	2021-09-28	Dry
	x-301	5	F	A.H.P	Canopy	Icaraí de Minas	São Judas Farm	Semicidual forest	Riparian forest	PPA	16°13'01.6"S 44°47'03.6"W	2021-09-28	Dry
	x-331	5	F	A.H.P	Ground	Icaraí de Minas	Brejim Farm	Semicidual forest	Riparian forest	PPA	16°19'57.6"S 44°56'28.2"W	2021-09-29	Dry
	x-298	7	F	A.H.P	Ground	Icaraí de Minas	São Judas Farm	Semicidual forest	Riparian forest	PPA	16°13'01.6"S 44°47'03.6"W	2021-09-28	Dry
	x-291	5	F	A.H.P	Ground	Ubaí	Salto Farm	Semicidual forest	Riparian forest	PPA	16°18'57.6"S 44°48'46.0"W	2021-10-01	Dry
	x-275	5	F	A.H.P	Ground	Ubaí	Salto Farm	Semicidual forest	Riparian forest	PPA	16°18'57.6"S 44°48'46.0"W	2021-10-01	Dry
	x-280	5	F	A.H.P	Ground	Ubaí	Salto Farm	Semicidual forest	Riparian forest	PPA	16°18'57.6"S 44°48'46.0"W	2021-10-01	Dry
	x-281	5	F	A.H.P	Ground	Ubaí	Salto Farm	Semicidual forest	Riparian forest	PPA	16°18'57.6"S 44°48'46.0"W	2021-10-01	Dry
	x-212	5	F	A.H.P	Ground	Icaraí de Minas	Lagoa Seca Farm	Semicidual forest	Riparian forest	PPA	16°20'24.2"S 44°56'51.1"W	2021-09-26	Dry
	x-215	5	F	A.H.P	Ground	Icaraí de Minas	Lagoa Seca Farm	Semicidual forest	Riparian forest	PPA	16°20'24.2"S 44°56'51.1"W	2021-09-26	Dry
	x-216	6	F	A.H.P	Ground	Icaraí de Minas	Lagoa Seca Farm	Semicidual forest	Riparian forest	PPA	16°20'24.2"S 44°56'51.1"W	2021-09-26	Dry
	x-217	5	F	A.H.P	Ground	Icaraí de Minas	Lagoa Seca Farm	Semicidual forest	Riparian forest	PPA	16°20'24.2"S 44°56'51.1"W	2021-09-26	Dry
	x-218	5	F	A.H.P	Ground	Icaraí de Minas	Lagoa Seca Farm	Semicidual forest	Riparian forest	PPA	16°20'24.2"S 44°56'51.1"W	2021-09-26	Dry
	x-219	5	F	A.H.P	Ground	Icaraí de Minas	Lagoa Seca Farm	Semicidual forest	Riparian forest	PPA	16°20'24.2"S 44°56'51.1"W	2021-09-26	Dry
	x-220	5	F	A.H.P	Ground	Icaraí de Minas	Lagoa Seca Farm	Semicidual forest	Riparian forest	PPA	16°20'24.2"S 44°56'51.1"W	2021-09-26	Dry
	x-221	5	F	A.H.P	Ground	Icaraí de Minas	Lagoa Seca Farm	Semicidual forest	Riparian forest	PPA	16°20'24.2"S 44°56'51.1"W	2021-09-26	Dry
	x-222	3	F	A.H.P	Ground	Icaraí de Minas	Lagoa Seca Farm	Semicidual forest	Riparian forest	PPA	16°20'24.2"S 44°56'51.1"W	2021-09-26	Dry
	x-225	2	F	A.H.P	Canopy	Icaraí de Minas	Lagoa Seca Farm	Semicidual forest	Riparian forest	PPA	16°20'24.2"S 44°56'51.1"W	2021-09-27	Dry
	x-228	4	F	A.H.P	Canopy	Icaraí de Minas	Lagoa Seca Farm	Semicidual forest	Riparian forest	PPA	16°20'24.2"S 44°56'51.1"W	2021-09-27	Dry
	x-239	5	F	A.H.P	Ground	Icaraí de Minas	Lagoa Seca Farm	Semicidual forest	Riparian forest	PPA	16°20'24.2"S 44°56'51.1"W	2021-09-27	Dry
	x-240	5	F	A.H.P	Ground	Icaraí de Minas	Lagoa Seca Farm	Semicidual forest	Riparian forest	PPA	16°20'24.2"S 44°56'51.1"W	2021-09-27	Dry
	x-242	5	F	A.H.P	Ground	Icaraí de Minas	Lagoa Seca Farm	Semicidual forest	Riparian forest	PPA	16°20'24.2"S 44°56'51.1"W	2021-09-27	Dry
	x-243	5	F	A.H.P	Ground	Icaraí de Minas	Lagoa Seca Farm	Semicidual forest	Riparian forest	PPA	16°20'24.2"S 44°56'51.1"W	2021-09-27	Dry
	x-251	5	F	A.H.P	Ground	Icaraí de Minas	São Judas Farm	Semicidual forest	Riparian forest	PPA	16°13'01.6"S 44°47'03.6"W	2021-09-30	Dry
	x-252	5	F	A.H.P	Ground	Icaraí de Minas	Lagoa Seca Farm	Semicidual forest	Riparian forest	PPA	16°20'24.2"S 44°56'51.1"W	2021-10-01	Dry
	x-253	5	F	A.H.P	Ground	Icaraí de Minas	Lagoa Seca Farm	Semicidual forest	Riparian forest	PPA	16°20'24.2"S 44°56'51.1"W	2021-10-01	Dry
	x-254	5	F	A.H.P	Ground	Icaraí de Minas	São Judas Farm	Semicidual forest	Riparian forest	PPA	16°13'01.6"S 44°47'03.6"W	2021-09-30	Dry
	x-255	5	F	A.H.P	Ground	Icaraí de Minas	São Judas Farm	Semicidual forest	Riparian forest	PPA	16°13'01.6"S 44°47'03.6"W	2021-09-30	Dry
	x-257	5	F	A.H.P	Ground	Icaraí de Minas	Lagoa Seca Farm	Semicidual forest	Riparian forest	PPA	16°20'24.2"S 44°56'51.1"W	2021-10-01	Dry
	x-258	5	F	A.H.P	Ground	Icaraí de Minas	Lagoa Seca Farm	Semicidual forest	Riparian forest	PPA	16°20'24.2"S 44°56'51.1"W	2021-10-01	Dry
	x-259	5	F	A.H.P	Ground	Icaraí de Minas	Lagoa Seca Farm	Semicidual forest	Riparian forest	PPA	16°20'24.2"S 44°56'51.1"W	2021-10-01	Dry
	x-260	5	F	A.H.P	Ground	Icaraí de Minas	Lagoa Seca Farm	Semicidual forest	Riparian forest	PPA	16°20'24.2"S 44°56'51.1"W	2021-10-01	Dry
	x-264	5	F	A.H.P	Ground	Icaraí de Minas	Lagoa Seca Farm	Semicidual forest	Riparian forest	PPA	16°20'24.2"S 44°56'51.1"W	2021-10-01	Dry
	x-265	5	F	A.H.P	Ground	Icaraí de Minas	Lagoa Seca Farm	Semicidual forest	Riparian forest	PPA	16°20'24.2"S 44°56'51.1"W	2021-10-01	Dry
	x-269	5	F	A.H.P	Ground	Icaraí de Minas	Lagoa Seca Farm	Semicidual forest	Riparian forest	PPA	16°20'24.2"S 44°56'51.1"W	2021-10-01	Dry
	x-271	5	F	A.H.P	Ground	Icaraí de Minas	Lagoa Seca Farm	Semicidual forest	Riparian forest	PPA	16°20'24.2"S 44°56'51.1"W	2021-10-01	Dry
	x-272	5	F	A.H.P	Ground	Icaraí de Minas	Lagoa Seca Farm	Semicidual forest	Riparian forest	PPA	16°20'24.2"S 44°56'51.1"W	2021-10-01	Dry
	x-273	5	F	A.H.P	Ground	Ubaí	Salto Farm	Semicidual forest	Riparian forest	PPA	16°18'57.6"S 44°48'46.0"W	2021-10-01	Dry
	x-274	5	F	A.H.P	Ground	Ubaí	Salto Farm	Semicidual forest	Riparian forest	PPA	16°18'57.6"S 44°48'46.0"W	2021-10-01	Dry
	x-276	5	F	A.H.P	Ground	Ubaí	Salto Farm	Semicidual forest	Riparian forest	PPA	16°18'57.6"S 44°48'46.0"W	2021-10-01	Dry
Mixed pool - Haemagogus janthinomys, Sabethes albiprivus, Sabethes chloropterus and Psorophora ferox (56)	x-14	10	F	A.H.P	Ground	Arinos	Sagara State Park	Semicidual forest	Riparian forest	Ecological state park (Conservation Unit)	16°11'23.7"S 46°11'13.6"W	2021-01-13	Wet
	x-33	13	F	A.H.P	Ground	Arinos	Dona Tereza Farm	Semicidual forest	Riparian forest	Private property	15°50'55.6"S 46°18'02.9"W	2021-01-19	Wet
	x-214	5	F	A.H.P	Ground	Icaraí de Minas	Lagoa Seca Farm	Semicidual forest	Riparian forest	PPA	16°20'24.2"S 44°56'51.1"W	2021-09-26	Dry
	x-313	5	F	A.H.P	Ground	Icaraí de Minas	Vila Nova Farm	Semicidual forest	Riparian forest	PPA	16°21'19.9"S 44°57'50.1"W	2021-09-30	Dry
	x-247	5	F	A.H.P	Ground	Icaraí de Minas	Vila Nova Farm	Semicidual forest	Riparian forest	PPA	16°21'21.8"S 44°57'55.1"W	2021-09-30	Dry
	x-354	3	F	A.H.P	Ground	Brasília de Minas	Sucuriu Farm	Semicidual forest	Dry forest	Private property	16°21'03.4"S 44°20'26.5"W	2021-10-23	Dry
	x-366	15	F	A.H.P	Ground	Brasília de Minas	Sucuriu Farm	Semicidual forest	Dry forest	Private property	16°21'03.4"S 44°20'26.5"W	2021-10-24	Dry
Psorophora ferox (22)	x-368	10	F	A.H.P	Ground	Brasilia de Minas	Sucuriu Farm	Semicidual forest	Dry forest	Private property	16°21'03.4"S 44°20'26.5"W	2021-10-23	Dry
	x-374	12	F	A.H.P	Ground	Brasilia de Minas	Sucuriu Farm	Semicidual forest	Dry forest	Private property	16°21'03.4"S 44°20'26.5"W	2021-10-24	Dry
Coquillettidia venezuelensis (92)	x-02	20	F	Shannon trap	Ground	Arinos	IFNMG School	Semicidual forest	Riparian forest	PPA	15°54'49.0"S 46°07'34.2"W	2021-01-18	Wet
	x-04	20	F	Shannon trap	Ground	Arinos	IFNMG School	Semicidual forest	Riparian forest	PPA	15°54'49.0"S 46°07'34.2"W	2021-01-18	Wet
	x-07	20	F	Shannon trap	Ground	Arinos	IFNMG School	Semicidual forest	Riparian forest	PPA	15°54'49.0"S 46°07'34.2"W	2021-01-18	Wet
	x-08	12	F	Shannon trap	Ground	Arinos	IFNMG School	Semicidual forest	Riparian forest	PPA	15°54'49.0"S 46°07'34.2"W	2021-01-18	Wet
	x-09	20	F	Shannon trap	Ground	Arinos	IFNMG School	Semicidual forest	Riparian forest	PPA	15°54'49.0"S 46°07'34.2"W	2021-01-18	Wet
*Protected human attraction method (A.H.P)
**Permanent Preservation Areas (PPA) are areas covered or not by native vegetation, with the environmental function of preserving mainly the water resources.
