# Supplementary material for: Sylvatic Mosquito Viromes in the Cerrado Biome of Minas Gerais, Brazil: Discovery of New Viruses and Implications for Arbovirus Transmission
Source: Viruses. 2024 Aug 9;16(8):1276. doi: 10.3390/v16081276 (PMC11359572; doi:10.3390/v16081276)
Supplement: Supplementary file 1 [file viruses-16-01276-s001.zip › Table S2.xlsx]

## Sheet: quality_summary
Supplementary Table S2 - CheckV results for the genome completeness of viral contigs, including contig length, viral gene content, and contamination indexes.
contig_id	contig_length	provirus	proviral_length	gene_count	viral_genes	host_genes	checkv_quality	miuvig_quality	completeness	completeness_method	contamination	kmer_freq
Albipes mosquito Gordis-like virus	11812	No	NA	5	3	0	High-quality	High-quality	93.77	AAI-based (medium-confidence)	0.0	1.0
Sabethes albiprivus virgavirus 1	8851	No	NA	2	2	0	Medium-quality	Genome-fragment	83.11	AAI-based (medium-confidence)	0.0	1.0
Sabethes albiprivus phasmavirus	6790	No	NA	2	1	0	Medium-quality	Genome-fragment	60.92	AAI-based (high-confidence)	0.0	1.0
Sabethes albiprivus iflavivirus	9169	No	NA	1	1	0	High-quality	High-quality	96.09	AAI-based (medium-confidence)	0.0	1.0
Pedras lispivirus variant MG	12083	No	NA	6	2	0	Medium-quality	Genome-fragment	84.73	AAI-based (medium-confidence)	0.0	1.0
Alphamesonivirus cavallyense variant MG	20198	No	NA	5	1	0	High-quality	High-quality	100.0	AAI-based (high-confidence)	0.0	1.0
Biggie virus variant MG	9218	No	NA	4	2	0	High-quality	High-quality	100.0	AAI-based (high-confidence)	0.0	1.0
Coquillettidia velezuelensis negevirus	9236	No	NA	3	2	0	High-quality	High-quality	100.0	AAI-based (high-confidence)	0.0	1.0
Ferox mosquito mononega-like virus	13366	No	NA	5	3	0	High-quality	High-quality	100.0	AAI-based (medium-confidence)	0.0	1.0
Psorophora ferox flavivirus	11137	No	NA	1	1	0	High-quality	High-quality	100.0	AAI-based (medium-confidence)	0.0	1.0
Buriti virga-like virus	8740	No	NA	2	2	0	Medium-quality	Genome-fragment	82.07	AAI-based (medium-confidence)	0.0	1.0

## Sheet: completeness
Supplementary Table 2 - CheckV results for the genome completeness of viral contigs, including contig length, viral gene content, and contamination indexes.
contig_id	contig_length	proviral_length	aai_expected_length	aai_completeness	aai_confidence	aai_error	aai_num_hits	aai_top_hit	aai_id	aai_af	hmm_completeness_lower	hmm_completeness_upper	hmm_num_hits	kmer_freq
Albipes mosquito Gordis-like virus (NODE_1)	11812	NA	12596.404804783733	93.77278821266653	medium	8.13503653657515	5	GCA_003260715.1	44.37	73.32	88.0592392728718	100.0	3	1.0
Sabethes albiprivus virgavirus 1 (NODE_4)	8851	NA	10650.0	83.10798122065728	medium	5.01464616203981	1	GCA_001961295.1	36.1	100.0	77.12686567164178	99.99999999999999	2	1.0
Sabethes albiprivus phasmavirus (NODE_7)	6790	NA	11145.317739814942	60.9224443709107	high	4.65404134175022	13	GCA_004790295.1	42.7	96.4	NA	NA	0	1.0
Sabethes albiprivus iflavivirus (NODE_3)	9169	NA	9542.413305570864	96.08680431654679	medium	6.25572269457162	14	GCA_004133685.1	39.8	100.0	88.88	100.0	1	1.0
Pedras lispivirus isolate MG (NODE_1)	12083	NA	14260.285888714052	84.73182160788788	medium	7.11378726378323	52	GCA_001966095.1	25.9	51.25	6.38	100.0	1	1.0
Alphamesonivirus cavallyense (NODE_1)	20198	NA	20173.26886504556	100.0	high	0.994594558355946	11	GCA_000893795.1	98.32	100.0	64.63	100.0	1	1.0
Biggie virus (NODE_4)	9218	NA	9135.843374451397	100.0	high	1.46299872466342	3	GCA_002210575.1	93.27	98.38	77.83936913895992	100.0	2	1.0
Coquillettidia velezuelensis negevirus (NODE_3)	9236	NA	9233.432821070657	100.0	high	2.43461721350452	8	GCA_002024795.1	64.2	85.8	77.98886615515771	100.0	2	1.0
Ferox mosquito mononega-like virus (NODE_1)	13366	NA	12641.925724218583	100.0	medium	8.0540426260206	5	GCA_002210955.1	38.3	68.98	97.68684641994325	100.0	3	1.0
Psorophora ferox flavivirus (NODE_2)	11137	NA	10622.419682409682	100.0	medium	6.25572269457162	93	GCA_001678375.1	40.7	100.0	99.99999999999999	99.99999999999999	1	1.0
